# Supplementary material for: Multimodality Imaging of Moyamoya Disease: A Practical Guide for Neuroradiologists Based on a Case Report
Source: Reports (MDPI). 2025 Nov 11;8(4):232. doi: 10.3390/reports8040232 (PMC12643450; doi:10.3390/reports8040232)
Supplement: Supplementary file 1 [file reports-08-00232-s001.zip]

Archive with 1 entries (1 files):
- reports-3865872-supplementary.pdf
